# Supplementary material for: Exploring Active Ingredients, Beneficial Effects, and Potential Mechanism of Allium tenuissimum L. Flower for Treating T2DM Mice Based on Network Pharmacology and Gut Microbiota
Source: Nutrients. 2022 Sep 25;14(19):3980. doi: 10.3390/nu14193980 (PMC9571170; doi:10.3390/nu14193980)
Supplement: Supplementary file 1 [file nutrients-14-03980-s001.zip]

Archive with 1 entries (1 files):
- nutrients-1905421-supplementary.pdf
